# Supplementary material for: Responsive Neurostimulation in Patients with a History of Viral Brain Infections—A Single-Center Experience
Source: NeuroSci. 2026 Jun 13;7(3):68. doi: 10.3390/neurosci7030068 (PMC13304574; doi:10.3390/neurosci7030068)
Supplement: Supplementary file 1 [file neurosci-07-00068-s001.zip]

Archive with 1 entries (1 files):
- neurosci-4375626-supplementary.pdf
